# Supplementary material for: Functional Thresholds Derived from Dynamometry and 6-Minute Walk Test with Morphofunctional Assessment to Guide Individualized Exercise Prescription in Cardiac Rehabilitation
Source: J Clin Med. 2026 Jun 3;15(11):4336. doi: 10.3390/jcm15114336 (PMC13257808; doi:10.3390/jcm15114336)
Supplement: Supplementary file 1 [file jcm-15-04336-s001.zip]

Archive with 1 entries (1 files):
- jcm-4299073-supplementary.pdf
